# Supplementary material for: Pediatric Trauma and Trauma Team Activation in a Swiss Pediatric Emergency Department: An Observational Cohort Study
Source: Children (Basel). 2023 Aug 11;10(8):1377. doi: 10.3390/children10081377 (PMC10453385; doi:10.3390/children10081377)
Supplement: Supplementary file 1 [file children-10-01377-s001.zip]

Archive with 1 entries (1 files):
- children-2502434-supplementary.pdf
